# Supplementary material for: Wwp2 maintains cartilage homeostasis through regulation of Adamts5
Source: Nat Commun. 2019 Jun 3;10:2429. doi: 10.1038/s41467-019-10177-1 (PMC6546747; doi:10.1038/s41467-019-10177-1)
Supplement: Supplementary file 3 — Source Data [file 41467_2019_10177_MOESM3_ESM.xlsx]

## Sheet: Sup. figure 1
	S figure 1B	WT	miR-140 KO	Wwp2 KO	miR-140/Wwp2-DKO
		1.04972	0.000253	0.882703	0.000109
		1.27456	0.000267	1.62451	8.57e-05
		1.02101	0.000186	2.04202	0.000133
		1.23114	0.00026	0.664343	0.000658
		1.65864	0.000148		1.04e-05
		0.358489
	S figure 1C
	S figure 1D
	S figure 1E

## Sheet: Sup. figure 2
	S figure 2A		OARSI (mean)			Osteophyte			Synovitis			Subchondral bone
			WT	Wwp2 KO		WT	Wwp2 KO		WT	Wwp2 KO		WT	Wwp2 KO
			3.33333	5		0	1		3	4		1	2
			10.6667	6		1	0		3	3		2	0
			15.3333	14.3333		2	1		2	4		2	2
			18	2.33333		0	0		3	3		1	2
			13.6667	12.6667		1	1		4	4		1	2
			8.66667	26		0	1		3	3		2	2
			2	21		0	1		1	3		0	2
			18	22		1	1		3	3		2	1
			11.6667	11.6667		1	0		3	4		2	1
			13.3333	28		1	2		5	0		2	3
			4	19.6667		2	1		4	3		2	1
			7.66667	32		1	2		4	2		2	3
			5.66667	32		2	2		3	3		1	3
	S figure 2B		OARSI (mean)			Osteophyte			Synovitis			Subchondral bone
			WT	Wwp2-CA		WT	Wwp2-CA		WT	Wwp2-CA		WT	Wwp2-CA
			24	29		2	2		5	3		3	3
			27	31		1	2		4	5		2	3
			25.3333	20		2	2		3	3		3	2
			28	26.6667		1	1		4	4		2	3
			18	34.6667		2	2		3	4		3	3
			28	31		1	1		4	4		2	3
			18.6667	20		1	2		3	5		2	3
			24	32		1	2		5	5		3	2
			24			2			5			2
			16.3333			1			4			2
			13			2			4			3
	S figure 2C		OARSI (mean)			Osteophyte			Synovitis			Subchondral bone
			EGFP mRNA	Wwp2 mRNA		EGFP mRNA	Wwp2 mRNA		EGFP mRNA	Wwp2 mRNA		EGFP mRNA	Wwp2 mRNA
			17	9.33333		1	1		4	5		3	2
			10.6667	9.33333		0	1		3	5		1	2
			16	14.6667		1	2		4	4		3	2
			10	9.33333		0	0		5	5		2	2
			26.6667	12		2	0		2	4		2	3
			13.6667	17.6667		0	1		5	3		2	2
			12.6667	9.66667		1	1		2	6		1	1
			10.6667	6.33333		1	2		5	5		1	1
			13	11.6667		1	0		5	3		3	2
			18.6667	12		2	2		5	4		3	2
			12	6		1	0		5	3		2	2
			18.6667	10.6667		1	0		5	5		2	1
			16.3333	12		2	0		5	6		2	2
			12			1			5			3
			12			2			6			2
	S figure 2D		OARSI (max)			OARSI (mean)
	(For IHC samples)		EGFP mRNA	Wwp2 mRNA		EGFP mRNA	Wwp2 mRNA
			12	11		10.6667	9.33333
			10	10		10	9.33333
			13	9.5		12.6667	9.33333
			19.5	13		18.6667	12
			21	6.5		18.6667	6.66667
			12	6		12	6

## Sheet: Figure 1
	figure 1b		WT	miR-140 KO	Wwp2 KO	miR-140/Wwp2-DKO
			2	4.5	2	8
			4	11	1	12
			3.5	8	2	14
			1	11	7	13
			0	3	5	12.5
			2	2	1.5	12
			1.5	7	10	8
			0.5	6	0.5	8
			2	11	4	10
			2	3	8.5	10
			0		5.5	8
			1.5		5
			0
			0
	figure 1d		WT	Wwp2 KO
			0	6
			0	5
			1	7
			0	0
			6	8
			3	32
			2	28
			2	3
			5	6
			2	0
			2	14
	figure 1f		WT	Wwp2 KO
			3.5	5
			12	6
			15.5	15
			19.5	2.5
			15	13.5
			9	26
			7	22
			2	22
			18	12.5
			13	28
			14	21
			4	32
			9	32

## Sheet: Sup. figure 3
	S figure 3C	WT	Wwp2 KO			S figure 3D	WT	Wwp2-CA
		84	84				84	80
		88	83				85	87
		84	84				87	82
		82	84				84	84
		85	82				86	82
		78	83				83
							84
	S figure 3F	WT	Wwp2 KO			S figure 3G	WT	Wwp2-CA
		0.127	0.126				0.12	0.119
		0.151	0.136				0.136	0.144
		0.129	0.153				0.145	0.174
		0.152	0.145				0.172	0.157

## Sheet: Sup. figure 4
	S figure 4A			fold change	-log10 p-value
			WWP2	-0.99632	6.46932
			ITCH	-0.16641	1.00131
			WWP1	0.119793	0.936716
			NEDD4	0.022343	0.068145
			SMURF2	-0.04004	0.119995
			SMURF1	0.12071	0.444931
			HECW1	0.34251	0.588831
			NEDD4L	0.990794	3.94657
			HECW2	0.693489	0.770604
	S figure 4E		IFNB1			IL6			TNFA
		medium only	3.79195e-05	0	0	0.00652412	0.00783962	0.000660113	0	0	0
		lipofectamine only	9.05014e-05	0	3.53802e-05	0.0055627	0.00894316	0.000993633	0.00129153	0	0
		poly(I:C)	0.571688	1.02335	1.70917	2.18859	0.744839	0.613442	1.54039	0.728651	0.890878
		mock mRNA	0.0521315	0.0989813	0.0333377	0.0166885	0.0269233	0.00692006	0.00856875	0.00459188	0.00676966
		EGFP mRNA	0.242037	0.165316	0.0588546	0.105843	0.0899333	0.030501	0.0826581	0.0564571	0.0113852
		mock mRNA (ψ, 5mCTP)	0	0.000550603	8.89467e-05	0.00752027	0.00894316	0.00164808	0.00105269	0.000985607	0.000701777
		EGFP mRNA (ψ, 5mCTP)	0.00186488	0.01019	0.000636876	0.00652412	0.0195729	0.00211519	0.00166912	0	0
	S figure 4F
	S figure 4G

## Sheet: Figure 2
	figure 2a	(Normalized count)
			Normal_Cart_1	Normal_Cart_2	Normal_Cart_3	Normal_Cart_4	Normal_Cart_5	Normal_Cart_6	Normal_Cart_7	Normal_Cart_8	OA_Cart_1	OA_Cart_2	OA_Cart_3	OA_Cart_4	OA_Cart_5	OA_Cart_6	OA_Cart_7	OA_Cart_8	OA_Cart_9	OA_Cart_10
		WWP2	3991	12388	9584	26205	14829	5794	12322	26356	2156	8563	2407	583	1628	3242	4721	7713	7710	8892
		ITCH	373	246	321	916	377	78	393	433	103	276	86	42	44	344	328	346	502	656
		WWP1	132	45	123	284	129	56	199	141	67	180	70	58	46	175	200	172	299	291
		NEDD4	123	93	200	472	342	91	120	115	72	231	97	50	63	191	200	183	259	339
		SMURF2	95	36	63	160	81	31	120	112	25	90	31	46	30	102	85	91	142	168
		SMURF1	167	27	69	154	45	26	159	84	30	83	20	18	8	184	74	81	157	119
		HECW1	54	42	27	180	115	50	49	209	57	134	54	27	26	53	141	101	115	119
		NEDD4L	9	8	13	15	16	27	5	4	20	52	36	37	28	63	4	6	5	19
		HECW2	0	2	1	2	3	20	28	3	16	27	17	14	12	30	3	7	6	3
	figure 2b	Normal cartilage	OA cartialge
		0.587314	0.563389
		2.20718	0.483707
		0.612255	0.240183
		1.86892	0.647165
		0.967413	0.647165
		0.908907	0.591399
		0.853939	0.902629
		1.44614	0.698438
			0.713114
			0.547984
	figure 2e		SZ				MZ				DZ
		(%)	Grade 0	Grade 1	Grade 3	(%)	Grade 0	Grade 1	Grade 3	(%)	Grade 0	Grade 1	Grade 3
			100	75	35		100	80	20		65	35	0
			65	75	30		68.1818	65	10		39.1304	70	0
			83.3333	100	60		25	80	26.6667		25	65	20
			90.9091	85	36.3636		71.875	25	33.3333		53.8462	15	11.1111
			100	90	13.0435		76.6667	100	20		63.3333	83.3333	10
			71.4286	68.1818	16.6667		43.4783	60	20		40	33.3333	12.5
			85.7143	90	37.931		80	76.9231	21.0526		65.2174	36.8421	4.34783
				80				60				40
	figure 2g		6Mo	24Mo
		(%)	73.6842	59.4595
			85.4545	92.5
			92.1875	44
			83.3333	27.7778
			91.0112	33.3333
	figure 2h	human	IL-1b(-)	IL-1b(+)		mouse	IL-1b(-)	IL-1b(+)
			0.951978	0.951978			0.819321	0.339739
			1.18427	0.757333			1.23328	0.567424
			1.12818	0.89131			1.02278	0.60395
			0.99585	0.773246			0.967612	0.480464
			0.789494	0.70907

## Sheet: Figure 3
	figure 3b	WT	Wwp2 KO
		0.327598	1.20581
		0.615572	1.51572
		0.959264	2.05623
		1.29235	1.86607
		1.23114	0.993092
	figure 3d	WT	Wwp2 KO
		55	75
		45	39.1304
		35	27.7778
		36.3636	80.9524
		65	81.8182
		20	65
		10	81.8182
		60	50
	figure 3e	human
		mock mRNA (ψ,5mCTP) (1)	WWP2 mRNA (ψ,5mCTP) (2)	mock mRNA (ψ,5mCTP) + IL-1β (3)	WWP2 mRNA (ψ,5mCTP) + IL-1β (4)
		0.989657	0.921251	4.39237	3.03143
		0.82645	1.04367	6.10504	2.23457
		1.15269	1.45062	6.98858	1.90528
		mouse
		mock mRNA (ψ,5mCTP) (1)	WWP2 mRNA (ψ,5mCTP) (2)	mock mRNA (ψ,5mCTP) + IL-1β (3)	WWP2 mRNA (ψ,5mCTP) + IL-1β (4)
		0.948246	0.515246	5.07181	3.44022
		0.866537	0.600124	3.78554	2.51839
		1.217	0.656712	3.89737	2.51839
	figure 3f	Gapdh		Adamts5
		WT	miR-140-/-	WT	miR-140-/-
		1.48218	3.47422	9.0264	0.172414
		1.33582	2.80245	13.2154	0.326228
		2.63297	1.48817	3.39403	0.769094
		3.17485	1.55136	3.81848	1.81659
		1.73482	6.62053	3.15772	1.24486
		2.30503	4.64909	2.65532	3.33107
	figure 3g	(1)	(2)	(3)	(4)
		0.999169	0.903627	0.805971	0.32394
		0.935494	0.792125	0.518998	0.273346
		0.894281	0.564013	0.453382	0.208598
		1.19648	0.627984	0.666095	0.319481

## Sheet: Sup. figure 5
	S figure 5A		pGL4.16 (no promoter sequence)	p65	mock	Wwp2	mock + IL-1b(10ng/ml)	Wwp2 + IL-1b(10ng/ml)
			1.02735	19.9715	1.47439	1.37822	5.59762	6.1342
			0.981573	20.3741	1.44319	1.395	5.86782	7.38324
			0.99108	20.718	1.49142	1.42349	6.2686	6.54837
	S figure 5B		siControl	siWwp2_1	siWwp2_2
			1.09117	1.38532	1.8263
			0.908829	1.53071	2.21641
			1	1.32256	1.72627
	S figure 5C		siControl	siRunx2_1	siRunx2_2	siWwp2_1	siWwp2_2
			1.13869	0.666423	0.645255	2.02774	1.3854
			0.861314	0.50146	0.542336	1.48175	2.12628
			1	0.808982	0.647906	1.64157	2.13279
	S figure 5D
							(%)	Wwp2-CA	Wwp2(WT)
							0 hour	100	100
							1 hour	75.2	69.8
							2 hours	66.6	50.2

## Sheet: Figure 4
	figure 4a	mock	Wwp2	Wwp2-CA	Runx2	Runx2+Wwp2	Runx2+Wwp2-CA
		0.969169	0.797061	0.759199	8.86826	5.31747	7.47115
		1.03514	0.84334	0.778206	8.29414	5.12877	7.20944
		0.995678	0.832704	0.754874	8.56802	5.62356	7.55586
	figure 4b
	figure 4d	WT	Wwp2 KO
		11.1111	51.6667
		10	29.4118
		14.6341	37.931
		14.2857	42.4242
		0	13.2075
		4	8.57143
		5	46.1538
			20.4545
	figure 4e	mock	Wwp2	Wwp2-CA	Runx2	Runx2+Wwp2	Runx2+Wwp2-CA
		1.00054	0.96204	1.03719	1.25493	1.13944	1.30004
		0.998192	0.961434	1.0421	1.23724	1.13509	1.28965
		1.00127	0.967341	1.04038	1.2705	1.17118	1.30094
	figure 4f	mock	Wwp2	Wwp2-CA	Runx2	Runx2+Wwp2	Runx2+Wwp2-CA
		1.01396	1.5966	0.662044	2.93	2.52275	3.71922
		1.02101	1.27899	1.22688	3.171	1.72309	3.44618
		0.965936	0.739694	1.26138	3.181	0.803851	1.69937
	figure 4g	Adamts5 (-700)		Adamts5 (-1400)		Runx2		Gene desert
	(%)	IgG	α Runx2	IgG	α Runx2	IgG	α Runx2	IgG	α Runx2		N.D. = not detected
		0.450116	0.61061	0.0369388	0.117164	0.125127	0.774744	0.0409991	0.0429479
		0.0119147	0.851616	0.0755426	0.107061	0.0433038	0.623672	0.0667052	0.0654347
		0.0139932	2.52471	0.0826717	0.142019	0.316346	0.545002	0.0362811	0.0646011
		0.135893	1.01133	0.130969	0.0819881	N.D.	1.68881	0.214085	0.070896
		0.638305	0.705297	0.186903	N.D.	N.D.	1.76702	0.105737	0.319293
		N.D.	2.58133	0.177425	N.D.	N.D.	1.15462	0.174273	N.D.
	figure 4i	WT	Wwp2 KO	Wwp2 KO
		siControl	siControl	siRunx2
		0.543635	2.03596	0.666978
		0.576627	1.03937	0.727344
		0.901694	4.15748	0.920641
		1.20223	2.71454	0.673948
		1.25763	4.79227	1.24032
		0.983304
		1.10627

## Sheet: Sup. figure 6
	S figure 6B
	S figure 6C
	+
	S figure 6D

[truncated: 5 more sheets: Figure 5, Figure 6, Figure 7, Sup. figure 7, Sup. figure 8]
